# Supplementary material for: Retargeting azithromycin analogues to have dual-modality antimalarial activity
Source: BMC Biol. 2020 Sep 29;18:133. doi: 10.1186/s12915-020-00859-4 (PMC7526119; doi:10.1186/s12915-020-00859-4)
Supplement: Supplementary file 15 — Additional file 15 : Supporting data values. Excel Spreadsheet containing repeat measure data for Figs. 3, 4, 5 and 7, and Additional files 2, 3, 4 and 15. [file 12915_2020_859_MOESM15_ESM.xlsx]

## Sheet: Figure 3
Panel A Repeat Measures Different Treatment Durations with Azithromycin (IC50 𝛍M)
Means	0-44 hrs	0-72 hrs	0-120 hrs
Experiment 1	12.09	11.21	0.1183
Experiment 2	14.98	15.23	0.07433
Experiment 3	14.14	8.134	0.1046
Experiment 4	14.25		0.02128
Panel C Repeat Measures Azithromycin Washout Experiments (IC50 𝛍M)
Means	0-12 hrs	12-24 hrs	24-36 hrs	36-44 hrs
Experiment 1	16.63	20.51	16.14	378.6
Experiment 2	12.48	15.15	18.23	309.2
Experiment 3	14.05	11.81	7.873
Experiment 4	12.9
Panel D Repeat Measures Azithromycin Washout of Early Ring Stages (IC50 𝛍M)
Means	0-6 hrs	0-12 hrs	0-44 hrs
Experiment 1	39.9	28.1	15.96
Experiment 2	29.74	12.9	14.28
Experiment 3	23.61	14.05	13
Experiment 4		12.9

## Sheet: Figure 4
Repeat Measures Washout Experiments (IC50 𝛍M)
GSK-3
Means	0-6 hrs	0-12 hrs	0-44 hrs
Experiment 1	0.1964	0.1385	0.102
Experiment 2	0.1936	0.1017	0.09637
Experiment 3	0.2837	0.2458	0.1619
GSK-5
Means	0-6 hrs	0-12 hrs	0-44 hrs
Experiment 1	0.0976	0.2711	0.1844
Experiment 2	0.3409	0.456	0.226
Experiment 3	0.3443	0.3573	0.2976
GSK-66
Means	0-6 hrs	0-12 hrs	0-44 hrs
Experiment 1	0.004654	0.002183	0.001869
Experiment 2	0.004728	0.0022	0.005212
Experiment 3	0.004704	0.004567	0.003179
Experiment 4	0.003962
GSK-71
Means	0-6 hrs	0-12 hrs	0-44 hrs
Experiment 1	0.1367	0.09759	0.09039
Experiment 2	0.1433	0.1297	0.1403
Experiment 3	0.1052	0.1093	0.1013
DHA
Means	0-6 hrs	0-12 hrs	0-44 hrs
Experiment 1	0.0009968	0.000871409	0.000648
Experiment 2	0.0008786	0.0006351	0.0007357
Experiment 3	0.001142	0.001114	0.001153
Chloroquine
Means	0-6 hrs	0-12 hrs	0-44 hrs
Experiment 1	19.39	0.1521	0.06089
Experiment 2	1.263	0.1884	0.06398
Experiment 3	0.5081	0.1232	0.0422
Experiment 4	0.1266		0.0447

## Sheet: Figure 5
Repeat Measures DHA Resistant and Sensitive Line Comparison (IC50 𝛍M)
DHA
Means	Cam3.II (sensitive)	Cam3.II (DHA resistant (R539T))
Experiment 1	0.005634	0.01004
Experiment 2	0.008874	0.01075
Azithromycin
Means	Cam3.II (sensitive)	Cam3.II (DHA resistant (R539T))
Experiment 1	25.46	29.74
Experiment 2	36.42	29.9
GSK-71
Means	Cam3.II (sensitive)	Cam3.II (DHA resistant (R539T))
Experiment 1	0.06786	0.1791
Experiment 2	0.08243	0.1274
GSK-5
Means	Cam3.II (sensitive)	Cam3.II (DHA resistant (R539T))
Experiment 1	0.1857	0.2729
Experiment 2	0.227	0.2828
GSK-56
Means	Cam3.II (sensitive)	Cam3.II (DHA resistant (R539T))
Experiment 1	0.00285	0.01031
Experiment 2	0.004974	0.008202
GSK-3
Means	Cam3.II (sensitive)	Cam3.II (DHA resistant (R539T))
Experiment 1	0.03263	0.03882
Experiment 2	0.04054	0.04769

## Sheet: Figure 7
Panel A	Repeat measures of Haemoglobin
Compound
GSK-71	1.3583	1.23473	2.28972	3.07311	1.59316	1.46512	1.41849
Chloroquine	3.30466	2	2.65764	2.86168	1.46198	1.23435	1.21849
GSK-66	0.699393	0.520548	1.11465	1.53832	1.14259	1.06798
Panel B	Repeat Measure of Free Haeme
Compound
GSK-71	1.16988	1.11817	1.33857	2.45643	2.44385	0.930314	0.877722
Chloroquine	1.42382	1.10053	2.0332	1.2108	1.27136
GSK-66	1.15587	1.01587	1.47309	1.02317	0.949477	0.951424
Panel C	Repeat Measure of Haemozoin
Compound
GSK-71	1.38559	1.19011	0.950702	0.882334	0.751411	0.871846	0.858711
Chloroquine	1.37671	1.0312	0.91792	0.474951	0.415503	0.552443	0.757636	0.803155
GSK-66	1.15551	0.878636	1.06823	0.958123	0.826693	0.935528

## Sheet: Additional File 3 Fig S1
Panel A Repeat Measures Invasion Inhibitory IC50 (𝛍M)
	GSK-4	GSK-8	GSK-56	GSK-3	GSK-5	GSK-15	GSK-72	Azithromycin
Experiment 1	2.16	2.468	3.988	1.86	1.643	3.218	1.632	11.13
Experiment 2	1.823	4.311	2.835	1.145	1.689	3.267	1.806	9.39
Experiment 3		6.694	2.806	2.856		4.386	1.627	13.6
Experiment 4								8.7
Panel B Repeat Measures Control Drugs Invasion Inhibitory Activity at 10 𝛍M (Growth % of Control)
	Chloroquine	Quinine	Heparin
Experiment 1	71.7371	89.329	7.17371
Experiment 2	72.1578	91.4718	11.6821
Experiment 3	78.8197	137.229	11.8247
Experiment 4	94.9106		3.84036
Experiment 5	76.6234		8.54669
Experiment 6			10.1892

## Sheet: Additional File 4 Fig S2
Repeat Measures Merozoite Wash Experiments(Growth % of Control)
	No Wash Exp 1	No Wash Exp 2	Wash Exp 1	Wash Exp 2
R1	15.8299	30.1887	91.9075	76.1905
Cytochalasian D	12.0496	18.6415	7.51445	11.4286
GSK-72	8.26934	10.8679	3.17919	12.1429

## Sheet: Additional File 5 Fig S3
Panel A Repeat Measures Azithromycin Delayed Death Growth Inhibitory Activity Against Apicoplast-null and wildtype Parasites (IC50 𝛍M)
Means	D10-PfPHG (apicoplast-null)	D10-PfPHG (wildtype)
Experiment 1	4.424	0.1028
Experiment 2	5.565	0.108
Experiment 3	2.961	0.01165
Experiment 4	6.067	0.09944
Panel B Repeat Measures Azithromycin 44 hr Growth Inhibitory Activity Against Apicoplast-null and wildtype Parasites (IC50 𝛍M)
Means	D10-PfPHG (wildtype)	D10-PfPHG (apicoplast-null)
Experiment 1	11.91	10.83
Experiment 2	11.32	14.7
Experiment 3	12.08	11.85
Panel C Repeat Measures Azithromycin Analogue Activity Against Apicoplast-null and wildtype Parasites (IC50 𝛍M)
Means	GSK-1 D10-PfPHG (wildtype)	GSK-1 D10-PfPHG (apicoplast-null)		GSK-66 D10-PfPHG (wildtype)	GSK-66 D10-PfPHG (apicoplast-null)
Experiment 1	0.03712	0.04805		0.007974	0.01638
Experiment 2	0.01293	0.01567		0.004911	0.005465
Experiment 3	0.02609			0.008691

## Sheet: Additional File 15 Fig S6
Repeat Measures Azithromycin and Chloroquine Sensitization Trial (IC50 𝛍M)
Means	Chloroquine 0-6 hrs	Chloroquine and Azithromycin IC10	GSK 36 0-6 hrs
Experiment 1	4.215	1.101	0.004041
Experiment 2	1.212	1.144	0.004337
Experiment 3	0.523	1.027	0.004414
Experiment 4	0.133	0.8569
